# Supplementary material for: Classification of the mitochondrial ribosomal protein-associated molecular subtypes and identified a serological diagnostic biomarker in hepatocellular carcinoma
Source: Front Surg. 2023 Jan 6;9:1062659. doi: 10.3389/fsurg.2022.1062659 (PMC9853988; doi:10.3389/fsurg.2022.1062659)
Supplement: Supplementary file 1 [file Datasheet1.zip]

Archive with 13 entries (13 files):
- bar plot.docx
- Calibration.docx
- code_KM.docx
- DCA.docx
- GSEA.docx
- heatmap.docx
- ic50.docx
- KEGG+GO.docx
- LASSO-2.docx
- LASSO.docx
- Multivariate analysis.docx
- nomogram.docx
- PCA.docx
