# Supplementary material for: Classification of the mitochondrial ribosomal protein-associated molecular subtypes and identified a serological diagnostic biomarker in hepatocellular carcinoma
Source: Front Surg. 2023 Jan 6;9:1062659. doi: 10.3389/fsurg.2022.1062659 (PMC9853988; doi:10.3389/fsurg.2022.1062659)
Supplement: Supplementary file 2 [file Datasheet2.zip]

Archive with 8 entries (8 files):
- FigureS1.docx
- TableS1.docx
- TableS2.docx
- TableS3.docx
- TableS4.docx
- TableS5.docx
- TableS6.docx
- TableS7.docx
